# Supplementary material for: Structural maturation of the matrix lattice is not required for HIV-1 particle infectivity
Source: Sci Adv. 2025 May 9;11(19):eadv4356. doi: 10.1126/sciadv.adv4356 (PMC12063641; doi:10.1126/sciadv.adv4356)
Supplement: Supplementary file 2 — Movies S1 to S5 [file sciadv.adv4356_movies_s1_to_s5.zip]

Archive with 5 entries (5 files):
- adv4356_movie_s1.mp4
- adv4356_movie_s2.mp4
- adv4356_movie_s3.mp4
- adv4356_movie_s4.mp4
- adv4356_movie_s5.mp4
